# Supplementary material for: Laboratory Evaluation of Isaria fumosorosea CCM 8367 and Steinernema feltiae Ustinov against Immature Stages of the Colorado Potato Beetle
Source: PLoS One. 2016 Mar 25;11(3):e0152399. doi: 10.1371/journal.pone.0152399 (PMC4807784; doi:10.1371/journal.pone.0152399)
Supplement: S1 Dataset — (XLSX) [file pone.0152399.s001.xlsx]

## Sheet: larvae
Last-instar larvae		1 = alive, 0 = dead
	CCM 8367			Days after treatment								Control			Days after treatment
Replication	No.	1	2	3	4	5	6	7			Replication	No.	1	2	3	4	5	6	7
1	1	1	1	1	0	0	0	0			1	1	1	1	1	1	1	1	1
1	2	1	1	0	0	0	0	0			1	2	1	1	1	1	1	1	1
1	3	1	1	1	1	0	0	0			1	3	1	1	1	1	1	1	1
1	4	1	1	1	1	1	1	1			1	4	1	1	1	1	1	1	1
1	5	1	1	0	0	0	0	0			1	5	1	1	1	1	1	1	1
1	6	1	1	1	0	0	0	0			1	6	1	1	1	1	1	1	1
1	7	1	1	1	0	0	0	0			1	7	1	1	1	1	1	1	1
1	8	1	1	0	0	0	0	0			1	8	1	1	1	1	1	1	1
1	9	1	1	1	1	0	0	0			1	9	1	1	1	1	1	1	1
1	10	1	1	1	1	0	0	0			1	10	1	1	1	1	1	1	0
1	11	1	1	0	0	0	0	0			1	11	1	1	1	1	1	1	1
1	12	1	1	0	0	0	0	0			1	12	1	1	1	1	1	1	1
1	13	1	1	1	1	0	0	0			1	13	1	1	1	1	1	1	1
1	14	1	1	0	0	0	0	0			1	14	1	1	1	1	1	1	1
1	15	1	1	1	0	0	0	0			1	15	1	1	1	1	1	1	1
1	16	1	1	0	0	0	0	0			1	16	1	1	1	1	1	1	1
1	17	1	1	1	1	0	0	0			1	17	1	1	1	1	1	1	1
1	18	1	1	0	0	0	0	0			1	18	1	1	1	1	1	1	1
1	19	1	1	1	0	0	0	0			1	19	1	1	1	1	1	1	1
1	20	1	1	0	0	0	0	0			1	20	1	1	1	1	1	1	0
2	1	1	1	1	0	0	0	0			2	1	1	1	1	1	1	1	1
2	2	1	1	1	1	0	0	0			2	2	1	1	1	1	1	1	0
2	3	1	1	0	0	0	0	0			2	3	1	1	1	1	1	1	1
2	4	1	1	0	0	0	0	0			2	4	1	1	1	1	1	1	1
2	5	1	1	1	1	0	0	0			2	5	1	1	1	1	1	1	1
2	6	1	1	1	1	0	0	0			2	6	1	1	1	1	1	1	1
2	7	1	1	0	0	0	0	0			2	7	1	1	1	1	1	1	1
2	8	1	1	1	0	0	0	0			2	8	1	1	1	1	1	1	1
2	9	1	1	1	1	0	0	0			2	9	1	1	1	1	1	1	1
2	10	1	1	0	0	0	0	0			2	10	1	1	1	1	1	1	1
2	11	1	1	0	0	0	0	0			2	11	1	1	1	1	1	1	1
2	12	1	1	1	1	1	1	1			2	12	1	1	1	1	1	1	1
2	13	1	1	0	0	0	0	0			2	13	1	1	1	1	1	1	1
2	14	1	1	0	0	0	0	0			2	14	1	1	1	1	1	1	1
2	15	1	1	1	1	1	1	1			2	15	1	1	1	1	1	1	1
2	16	1	1	0	0	0	0	0			2	16	1	1	1	1	1	1	1
2	17	1	1	0	0	0	0	0			2	17	1	1	1	1	1	1	1
2	18	1	1	0	0	0	0	0			2	18	1	1	1	1	1	1	1
2	19	1	1	1	1	1	1	1			2	19	1	1	1	1	1	1	1
2	20	1	0	0	0	0	0	0			2	20	1	1	1	1	1	1	1

## Sheet: pre-pupae
Pre-pupae		1 = alive, 0 = dead
				Days after treatment								Control			Days after treatment
Replication	No.	1	2	3	4	5	6	7			Replication	No.	1	2	3	4	5	6	7
1	1	1	1	1	1	0	0	0			1	1	1	1	1	0	0	0	0
1	2	1	1	1	0	0	0	0			1	2	1	1	1	1	1	1	1
1	3	1	1	1	0	0	0	0			1	3	1	1	1	1	1	1	1
1	4	1	1	1	0	0	0	0			1	4	1	1	1	1	1	1	1
1	5	1	1	1	1	1	1	1			1	5	1	1	1	1	1	1	1
1	6	1	1	1	0	0	0	0			1	6	1	1	1	1	1	1	1
1	7	1	1	1	0	0	0	0			1	7	1	1	1	1	1	1	1
1	8	1	1	1	0	0	0	0			1	8	1	1	1	1	1	1	1
1	9	1	1	1	0	0	0	0			1	9	1	1	1	1	1	1	1
1	10	1	1	1	1	1	1	1			1	10	1	1	1	1	1	1	1
1	11	1	1	1	0	0	0	0			1	11	1	1	1	1	1	1	1
1	12	1	1	1	1	1	0	0			1	12	1	1	1	1	1	1	1
1	13	1	1	1	0	0	0	0			1	13	1	1	1	1	1	1	1
1	14	1	1	1	0	0	0	0			1	14	1	1	1	1	1	1	1
1	15	1	1	1	1	1	1	1			1	15	1	1	1	1	1	1	1
1	16	1	1	1	0	0	0	0			1	16	1	1	1	1	1	1	1
1	17	1	1	1	1	0	0	0			1	17	1	1	1	1	1	1	1
1	18	1	1	1	1	0	0	0			1	18	1	1	1	1	0	0	0
1	19	1	0	0	0	0	0	0			1	19	1	1	1	1	1	1	1
1	20	1	1	0	0	0	0	0			1	20	1	1	1	1	1	1	1
2	1	1	1	1	1	0	0	0			2	1	1	1	1	0	0	0	0
2	2	1	0	0	0	0	0	0			2	2	1	1	1	1	1	1	1
2	3	1	1	1	1	0	0	0			2	3	1	1	1	1	1	1	1
2	4	1	1	1	1	0	0	0			2	4	1	1	1	1	1	1	1
2	5	1	1	1	1	0	0	0			2	5	1	1	1	0	0	0	0
2	6	1	1	1	0	0	0	0			2	6	1	1	1	1	1	1	1
2	7	1	1	1	1	0	0	0			2	7	1	1	1	1	1	1	1
2	8	1	1	0	0	0	0	0			2	8	1	1	1	1	1	1	1
2	9	1	1	1	1	0	0	0			2	9	1	1	1	1	0	0	0
2	10	1	1	1	1	0	0	0			2	10	1	1	1	1	1	1	1
2	11	1	1	0	0	0	0	0			2	11	1	1	1	1	1	1	1
2	12	1	1	1	0	0	0	0			2	12	1	1	1	1	1	1	1
2	13	1	1	1	1	1	0	0			2	13	1	1	1	1	1	1	1
2	14	1	1	1	1	1	1	1			2	14	1	1	1	1	1	1	1
2	15	1	1	1	0	0	0	0			2	15	1	1	1	1	1	1	1
2	16	1	0	0	0	0	0	0			2	16	1	1	1	1	1	1	1
2	17	1	1	0	0	0	0	0			2	17	1	1	1	1	1	1	1
2	18	1	1	1	1	1	1	1			2	18	1	1	1	1	1	1	1
2	19	1	1	0	0	0	0	0			2	19	1	1	1	1	1	1	1
2	20	1	1	1	1	1	1	1			2	20	1	1	1	1	1	1	1

## Sheet: pupae
Pupae		1 = alive, 0 = dead
	CCM 8367			Days after treatment								Control			Days after treatment
Replication	No.	1	2	3	4	5	6	7			Replication	No.	1	2	3	4	5	6	7
1	1	1	1	1	1	0	0	0			1	1	1	1	1	1	1	1	1
1	2	1	1	1	1	1	0	0			1	2	1	1	1	1	1	1	1
1	3	1	1	1	1	1	1	1			1	3	1	1	1	1	1	1	1
1	4	1	1	1	1	0	0	0			1	4	1	1	1	1	1	1	1
1	5	1	1	1	1	1	0	0			1	5	1	1	1	1	1	1	1
1	6	1	1	1	1	1	1	1			1	6	1	1	1	1	1	1	1
1	7	1	1	1	0	0	0	0			1	7	1	1	1	1	1	1	1
1	8	1	1	1	1	1	1	1			1	8	1	1	1	1	1	1	1
1	9	1	1	1	1	1	1	1			1	9	1	1	1	1	1	1	1
1	10	1	1	1	1	1	0	0			1	10	1	1	1	1	1	1	1
1	11	1	1	1	1	0	0	0			1	11	1	1	1	1	1	1	1
1	12	1	1	1	1	1	1	1			1	12	1	1	1	1	1	1	1
1	13	1	1	1	1	1	1	1			1	13	1	1	1	1	1	1	1
1	14	1	1	1	1	0	0	0			1	14	1	1	1	1	1	1	1
1	15	1	1	1	1	0	0	0			1	15	1	1	1	1	1	1	1
1	16	1	0	0	0	0	0	0			1	16	1	1	1	1	1	1	1
1	17	1	1	1	1	1	1	1			1	17	1	1	1	1	1	1	1
1	18	0	0	0	0	0	0	0			1	18	1	1	1	1	1	1	1
1	19	1	1	1	1	1	0	0			1	19	1	1	1	1	1	1	1
1	20	1	1	1	1	1	0	0			1	20	1	1	1	1	1	1	1
2	1	1	0	0	0	0	0	0			2	1	1	1	1	1	1	1	1
2	2	1	1	1	1	0	0	0			2	2	1	1	1	1	1	1	1
2	3	0	0	0	0	0	0	0			2	3	1	1	1	1	1	1	1
2	4	1	1	1	1	0	0	0			2	4	1	1	1	1	1	1	1
2	5	1	1	1	1	1	0	0			2	5	1	1	1	1	1	1	1
2	6	1	1	1	0	0	0	0			2	6	1	1	1	1	1	1	1
2	7	1	1	1	0	0	0	0			2	7	1	1	1	1	1	1	1
2	8	1	1	1	1	1	0	0			2	8	1	1	1	1	1	1	1
2	9	1	1	1	0	0	0	0			2	9	1	1	1	1	1	1	1
2	10	1	1	1	1	1	1	1			2	10	1	1	1	1	1	1	1
2	11	1	1	1	1	1	0	0			2	11	1	1	1	1	1	1	1
2	12	1	0	0	0	0	0	0			2	12	1	1	1	1	1	1	1
2	13	1	1	1	1	1	0	0			2	13	1	1	1	1	1	1	1
2	14	1	1	1	1	0	0	0			2	14	1	1	1	1	1	1	1
2	15	1	0	0	0	0	0	0			2	15	1	1	1	1	1	1	1
2	16	1	1	1	1	1	0	0			2	16	1	1	1	1	1	1	1
2	17	1	0	0	0	0	0	0			2	17	1	1	1	1	1	1	1
2	18	1	1	1	1	1	1	1			2	18	1	1	1	1	1	1	1
2	19	1	1	1	1	1	1	0			2	19	1	1	1	1	1	1	1
2	20	1	1	1	0	0	0	0			2	20	1	1	1	1	1	1	1
