# Supplementary material for: Laboratory Evaluation of Isaria fumosorosea CCM 8367 and Steinernema feltiae Ustinov against Immature Stages of the Colorado Potato Beetle
Source: PLoS One. 2016 Mar 25;11(3):e0152399. doi: 10.1371/journal.pone.0152399 (PMC4807784; doi:10.1371/journal.pone.0152399)
Supplement: S2 Dataset — (XLSX) [file pone.0152399.s002.xlsx]

## Sheet: 5x10^4
Last-instar larvae of CPB					CCM	5x10^4	blastospores
		day after treatment
replication	larva No.	1	2	3	4	5	6	7
1	1	1	1	1	1	1	1	1
1	2	1	1	1	1	0	0	0
1	3	1	1	1	1	1	1	0
1	4	1	1	1	1	1	1	1
1	5	1	1	1	1	1	1	1
1	6	1	1	1	1	1	1	1
1	7	1	1	1	1	1	1	1
1	8	1	1	1	1	1	1	1
1	9	1	1	1	1	0	0	0
1	10	1	1	1	1	1	1	1
1	11	1	1	1	1	0	0	0
1	12	1	1	1	1	1	1	1
1	13	1	1	1	1	1	1	1
1	14	1	1	1	1	1	1	1
1	15	1	1	1	1	1	1	1
1	16	1	1	1	1	1	1	1
1	17	1	1	1	1	1	1	1
1	18	1	1	1	1	1	1	1
1	19	1	1	1	1	1	1	1
1	20	1	1	1	1	1	1	1
1	21	1	1	1	1	1	1	1
1	22	1	1	1	1	1	1	0
1	23	1	1	1	1	1	1	1
1	24	1	1	1	1	1	1	1
1	25	1	1	1	0	0	0	0
1	26	1	1	1	1	1	1	0
1	27	1	1	1	1	1	1	1
1	28	1	1	1	1	1	1	1
1	29	1	1	1	1	1	1	1
1	30	1	1	1	1	1	1	1
2	1	1	1	1	1	0	0	0
2	2	1	1	1	1	1	1	1
2	3	1	1	1	1	1	1	1
2	4	1	1	1	1	1	1	1
2	5	1	1	1	1	1	1	1
2	6	1	1	1	1	1	1	1
2	7	1	1	1	1	1	1	1
2	8	1	1	1	1	1	1	1
2	9	1	1	1	1	1	1	0
2	10	1	1	1	1	1	1	1
2	11	1	1	0	0	0	0	0
2	12	1	1	1	1	1	1	1
2	13	1	1	1	1	1	1	1
2	14	1	1	1	1	1	1	0
2	15	1	1	1	1	1	1	1
2	16	1	1	1	1	1	1	1
2	17	1	1	1	1	0	0	0
2	18	1	1	1	1	1	1	1
2	19	1	1	1	1	1	1	1
2	20	1	1	1	1	1	1	1
2	21	1	1	1	1	0	0	0
2	22	1	1	1	1	1	1	1
2	23	1	1	1	1	1	1	1
2	24	1	1	1	1	1	1	0
2	25	1	1	1	1	1	1	1
2	26	1	1	1	1	1	1	1
2	27	1	1	1	1	1	0	0
2	28	1	1	1	1	1	1	1
2	29	1	1	1	1	1	1	1
2	30	1	1	1	1	1	1	1

## Sheet: 5x10^5
Last-instar larvae of CPB					CCM	5x10^5	blastospores
		day after treatment
replication	larva No.	1	2	3	4	5	6	7
1	1	1	1	1	1	1	1	1
1	2	1	1	1	1	1	1	1
1	3	1	1	1	1	1	0	0
1	4	1	1	1	1	1	0	0
1	5	1	1	1	1	0	0	0
1	6	1	1	1	1	1	0	0
1	7	1	1	1	1	1	1	1
1	8	1	1	1	1	1	1	1
1	9	1	1	1	1	1	1	1
1	10	1	1	1	1	1	1	1
1	11	1	1	1	1	1	1	0
1	12	1	1	0	0	0	0	0
1	13	1	1	1	1	1	0	0
1	14	1	1	1	1	1	1	1
1	15	1	1	1	1	1	1	1
1	16	1	1	1	1	1	1	1
1	17	1	1	1	1	1	1	1
1	18	1	1	1	1	1	1	1
1	19	1	1	1	1	1	1	1
1	20	1	1	1	1	1	1	1
1	21	1	1	1	1	1	1	1
1	22	1	1	1	1	1	1	1
1	23	1	1	1	1	0	0	0
1	24	1	1	1	1	1	1	1
1	25	1	1	1	1	1	1	1
1	26	1	1	1	1	1	1	1
1	27	1	1	1	1	1	1	1
1	28	1	1	1	1	1	0	0
1	29	1	1	1	1	1	1	1
1	30	1	1	1	1	1	1	1
1	31	1	1	1	1	1	1	1
2	1	1	1	1	1	1	1	1
2	2	1	1	1	1	1	1	0
2	3	1	1	1	0	0	0	0
2	4	1	1	1	1	1	1	1
2	5	1	1	1	1	1	1	1
2	6	1	1	1	1	1	1	0
2	7	1	1	1	1	0	0	0
2	8	1	1	1	1	1	1	1
2	9	1	1	1	1	1	1	1
2	10	1	1	1	0	0	0	0
2	11	1	1	1	1	1	1	1
2	12	1	1	1	1	1	1	1
2	13	1	1	1	1	0	0	0
2	14	1	1	1	1	1	0	0
2	15	1	1	1	1	1	1	1
2	16	1	1	1	1	1	0	0
2	17	1	1	1	1	1	1	1
2	18	1	1	1	0	0	0	0
2	19	1	1	1	1	1	1	1
2	20	1	1	1	1	1	1	1
2	21	1	1	1	1	1	0	0
2	22	1	1	1	1	0	0	0
2	23	1	1	1	0	0	0	0
2	24	1	1	1	1	1	1	1
2	25	1	1	1	1	1	0	0
2	26	1	1	1	0	0	0	0
2	27	1	1	1	1	1	0	0
2	28	1	1	1	1	1	1	1
2	29	1	1	1	1	1	1	1
2	30	1	1	1	1	1	1	1

## Sheet: 5x10^6
Last-instar larvae of CPB					CCM	5x10^6	blastospores
		day after treatment
replication	larva No.	1	2	3	4	5	6	7
1	1	1	1	1	1	1	1	0
1	2	1	1	1	1	1	1	1
1	3	1	1	1	0	0	0	0
1	4	1	1	1	1	1	1	1
1	5	1	1	1	1	1	1	1
1	6	1	1	1	1	0	0	0
1	7	1	1	1	1	1	1	0
1	8	1	1	1	1	1	1	0
1	9	1	1	1	1	1	1	1
1	10	1	1	1	1	1	1	1
1	11	1	1	1	1	1	1	1
1	12	1	1	1	1	1	1	0
1	13	1	1	1	1	1	1	1
1	14	1	1	1	1	1	1	1
1	15	1	1	1	1	1	1	1
1	16	1	1	0	0	0	0	0
1	17	1	1	1	1	1	1	1
1	18	1	1	1	1	1	1	1
1	19	1	1	1	0	0	0	0
1	20	1	1	1	1	1	1	0
1	21	1	1	1	1	1	1	1
1	22	1	1	1	1	1	1	0
1	23	1	1	1	1	1	1	0
1	24	1	1	1	1	1	1	1
1	25	1	1	1	1	1	1	1
1	26	1	1	1	0	0	0	0
2	1	1	1	1	1	1	1	1
2	2	1	1	1	1	1	1	1
2	3	1	1	1	1	1	1	1
2	4	1	1	0	0	0	0	0
2	5	1	1	1	1	0	0	0
2	6	1	1	1	1	1	1	1
2	7	1	1	1	1	1	1	1
2	8	1	1	1	1	1	1	1
2	9	1	1	1	1	1	1	1
2	10	1	1	1	1	0	0	0
2	11	1	1	1	1	1	1	1
2	12	1	1	1	1	1	1	1
2	13	1	1	1	1	1	0	0
2	14	1	1	1	1	1	0	0
2	15	1	1	1	1	1	1	0
2	16	1	1	0	0	0	0	0
2	17	1	1	1	1	0	0	0
2	18	1	0	0	0	0	0	0
2	19	1	1	1	1	1	1	1
2	20	1	1	1	1	1	1	1
2	21	1	1	1	1	1	1	1
2	22	1	1	1	1	1	1	1
2	23	1	1	0	0	0	0	0
2	24	1	1	1	1	1	1	0
2	25	1	1	1	1	1	0	0
2	26	1	1	0	0	0	0	0
2	27	1	1	1	1	1	1	0
2	28	1	1	1	1	1	1	0
2	29	1	1	1	1	1	1	1
2	30	1	1	1	1	1	0	0
2	31	1	0	0	0	0	0	0
2	32	1	1	1	1	0	0	0
2	33	1	1	1	0	0	0	0
2	34	1	1	1	1	0	0	0

## Sheet: 5x10^7
Last-instar larvae of CPB					CCM	5x10^7	blastospores
		day after treatment
replication	larva No.	1	2	3	4	5	6	7
1	1	1	1	1	1	0	0	0
1	2	1	1	1	1	0	0	0
1	3	1	1	1	0	0	0	0
1	4	1	1	1	1	1	1	1
1	5	1	1	0	0	0	0	0
1	6	1	1	1	0	0	0	0
1	7	1	1	1	0	0	0	0
1	8	1	1	1	0	0	0	0
1	9	1	1	1	1	0	0	0
1	10	1	1	1	1	0	0	0
1	11	1	1	0	0	0	0	0
1	12	1	1	0	0	0	0	0
1	13	1	1	1	0	0	0	0
1	14	1	1	0	0	0	0	0
1	15	1	1	1	1	1	1	1
1	16	1	1	0	0	0	0	0
1	17	1	1	1	0	0	0	0
1	18	1	1	1	0	0	0	0
1	19	1	1	1	1	0	0	0
1	20	1	1	0	0	0	0	0
1	21	1	1	1	0	0	0	0
1	22	1	1	1	0	0	0	0
1	23	1	1	0	0	0	0	0
1	24	1	1	0	0	0	0	0
1	25	1	1	1	0	0	0	0
1	26	1	1	0	0	0	0	0
1	27	1	1	1	1	0	0	0
1	28	1	1	0	0	0	0	0
1	29	0	0	0	0	0	0	0
1	30	1	1	0	0	0	0	0
1	31	1	1	0	0	0	0	0
1	32	1	1	1	1	1	1	1
1	33	1	1	0	0	0	0	0
1	34	1	0	0	0	0	0	0
1	35	1	1	1	1	1	1	1
1	36	1	1	0	0	0	0	0
1	37	1	1	0	0	0	0	0
1	38	1	1	0	0	0	0	0
1	39	1	1	1	1	1	1	1
1	40	1	0	0	0	0	0	0
2	1	1	1	1	1	1	1	1
2	2	1	1	0	0	0	0	0
2	3	1	1	1	1	1	0	0
2	4	1	1	1	1	1	0	0
2	5	1	1	1	1	0	0	0
2	6	1	1	1	1	1	0	0
2	7	1	1	1	1	0	0	0
2	8	1	1	0	0	0	0	0
2	9	1	1	1	1	0	0	0
2	10	1	1	1	1	0	0	0
2	11	1	1	0	0	0	0	0
2	12	1	1	1	1	0	0	0
2	13	1	1	0	0	0	0	0
2	14	1	1	0	0	0	0	0
2	15	1	1	0	0	0	0	0
2	16	1	1	0	0	0	0	0
2	17	1	1	1	1	1	0	0
2	18	1	1	1	1	0	0	0
2	19	1	1	1	1	0	0	0
2	20	1	1	1	1	0	0	0
2	21	1	1	1	1	0	0	0
2	22	1	1	1	1	0	0	0
2	23	1	1	1	1	0	0	0
2	24	1	1	1	1	0	0	0
2	25	1	1	0	0	0	0	0
2	26	1	1	0	0	0	0	0
2	27	1	1	1	1	0	0	0
2	28	1	1	1	1	0	0	0
2	29	1	1	1	1	0	0	0
2	30	1	1	1	1	0	0	0
3	1	1	1	1	1	1	0	0
3	2	1	1	1	1	1	0	0
3	3	1	1	1	1	0	0	0
3	4	1	1	1	1	0	0	0
3	5	1	1	1	1	1	0	0
3	6	1	1	1	1	1	1	0
3	7	1	1	1	1	0	0	0
3	8	1	1	1	1	0	0	0
3	9	1	1	1	0	0	0	0
3	10	1	1	1	0	0	0	0
3	11	1	1	1	1	1	0	0
3	12	1	1	1	1	1	0	0
3	13	1	1	1	1	1	1	0
3	14	1	1	1	1	1	1	1
3	15	1	1	1	1	0	0	0
3	16	1	1	1	1	0	0	0
3	17	1	1	1	0	0	0	0
3	18	1	1	1	1	0	0	0
3	19	1	1	1	1	0	0	0
3	20	1	1	1	1	1	1	0
3	21	1	1	1	1	1	1	0
3	22	1	1	1	1	1	0	0
3	23	1	1	1	1	0	0	0
3	24	1	1	1	1	1	1	0
3	25	1	1	1	1	0	0	0

## Sheet: Apopka 5x10^7
Last-instar larvae of CPB					Apopka	5x10^7	blastospores
		day after treatment
replication	larva No.	1	2	3	4	5	6	7
1	1	1	0	0	0	0	0	0
1	2	1	1	1	1	0	0	0
1	3	1	1	1	1	1	1	1
1	4	1	1	1	1	0	0	0
1	5	1	1	1	1	1	1	1
1	6	1	1	1	1	0	0	0
1	7	1	1	1	1	1	0	0
1	8	1	1	0	0	0	0	0
1	9	1	1	1	1	0	0	0
1	10	1	1	1	1	1	0	0
1	11	1	1	1	1	1	1	1
1	12	1	1	1	1	1	1	1
1	13	1	1	1	1	0	0	0
1	14	1	1	1	1	1	1	1
1	15	1	1	1	1	1	0	0
1	16	1	1	1	1	1	1	1
1	17	1	1	0	0	0	0	0
1	18	1	1	0	0	0	0	0
1	19	1	1	1	1	1	1	1
1	20	1	1	1	1	0	0	0
1	21	1	1	1	1	1	1	1
1	22	1	1	1	1	1	0	0
1	23	1	1	1	1	1	1	1
1	24	1	1	1	1	1	1	1
1	25	1	1	1	1	1	0	0
1	26	1	1	1	1	1	1	1
1	27	1	1	1	1	0	0	0
1	28	1	1	1	1	0	0	0
1	29	1	1	1	1	1	1	1
1	30	1	1	1	1	1	1	1
2	1	1	1	1	0	0	0	0
2	2	1	1	1	0	0	0	0
2	3	1	1	1	1	1	1	1
2	4	1	1	1	1	1	1	1
2	5	1	1	1	1	1	1	0
2	6	1	1	1	1	1	1	1
2	7	1	1	1	1	1	1	0
2	8	1	1	1	1	1	1	1
2	9	1	1	1	1	1	1	1
2	10	1	0	0	0	0	0	0
2	11	1	1	1	0	0	0	0
2	12	1	1	1	1	1	1	0
2	13	1	1	1	1	1	1	0
2	14	1	1	1	1	1	1	1
2	15	1	1	1	1	1	1	1
2	16	1	1	1	1	1	1	1
2	17	1	1	1	1	1	1	1
2	18	1	1	1	1	1	1	1
2	19	1	1	1	1	1	1	1
2	20	1	1	1	0	0	0	0
2	21	1	1	1	0	0	0	0
2	22	1	1	1	0	0	0	0
2	23	1	1	1	0	0	0	0
2	24	1	1	1	0	0	0	0
2	25	1	1	1	1	1	1	1

## Sheet: Control
Last-instar larvae of CPB					Control
		day after treatment
replication	larva No.	1	2	3	4	5	6	7
1	1	1	1	1	1	1	1	1
1	2	1	1	1	1	1	1	1
1	3	1	1	1	1	1	1	1
1	4	1	1	1	1	1	1	1
1	5	1	1	1	1	1	1	1
1	6	1	1	1	1	1	1	1
1	7	1	1	1	1	1	1	1
1	8	1	1	1	1	1	1	1
1	9	1	1	1	1	1	1	1
1	10	1	1	1	1	1	1	1
1	11	1	1	1	1	1	1	1
1	12	1	1	1	1	1	1	1
1	13	1	1	1	1	1	1	1
1	14	1	1	1	1	1	1	1
1	15	1	1	1	1	1	1	1
1	16	1	1	1	1	1	1	1
1	17	1	1	1	1	1	1	1
1	18	1	1	1	1	1	1	1
1	19	1	1	1	1	1	1	1
1	20	1	1	1	1	1	1	1
1	21	1	1	1	1	1	1	1
1	22	1	1	1	1	1	1	1
1	23	1	1	1	1	1	1	1
1	24	1	1	1	1	1	1	1
1	25	1	1	1	1	1	1	1
1	26	1	1	1	1	1	1	1
1	27	1	1	1	1	1	1	1
2	1	1	1	1	1	1	1	0
2	2	1	1	1	1	1	1	1
2	3	1	1	1	1	1	1	1
2	4	1	1	1	1	1	1	1
2	5	1	1	1	1	1	1	1
2	6	1	1	1	1	1	1	1
2	7	1	1	1	1	1	1	1
2	8	1	1	1	1	1	1	1
2	9	1	1	1	1	1	1	1
2	10	1	1	1	1	1	1	1
2	11	1	1	1	1	1	1	1
2	12	1	1	1	1	1	1	1
2	13	1	1	1	1	1	1	1
2	14	1	1	1	1	1	1	1
2	15	1	1	1	1	1	1	1
2	16	1	1	1	0	0	0	0
2	17	1	1	1	1	1	1	1
2	18	1	1	1	1	1	1	1
2	19	1	1	1	1	1	1	1
2	20	1	1	1	1	1	1	1
2	21	1	1	1	0	0	0	0
2	22	1	1	1	1	1	1	1
2	23	1	1	1	1	1	1	1
2	24	1	1	1	1	1	1	1
2	25	1	1	1	1	1	1	1
2	26	1	1	1	1	1	1	1
2	27	1	1	1	1	1	1	1
