# Supplementary material for: Laboratory Evaluation of Isaria fumosorosea CCM 8367 and Steinernema feltiae Ustinov against Immature Stages of the Colorado Potato Beetle
Source: PLoS One. 2016 Mar 25;11(3):e0152399. doi: 10.1371/journal.pone.0152399 (PMC4807784; doi:10.1371/journal.pone.0152399)
Supplement: S3 Dataset — (XLSX) [file pone.0152399.s003.xlsx]

## Sheet: larvae
	larvae of L.decemlineata at last instar treated by nematodes 500ijs
		1 = alive, 0 = dead
				time by days										Control
Replication	No.	1	2	3	4	5	6	7			Replication	No.	1	2	3	4	5	6	7
1	1	1	1	0	0	0	0	0			1	1	1	1	1	1	1	1	1
1	2	1	1	0	0	0	0	0			1	2	1	1	1	1	1	1	1
1	3	1	1	0	0	0	0	0			1	3	1	1	1	1	1	1	1
1	4	1	1	1	1	1	1	1			1	4	1	1	1	1	1	1	1
1	5	1	1	0	0	0	0	0			1	5	1	1	1	1	1	1	1
1	6	1	1	0	0	0	0	0			1	6	1	1	1	1	1	1	1
1	7	1	1	1	0	0	0	0			1	7	1	1	1	1	1	1	1
1	8	1	1	1	1	1	1	1			1	8	1	1	1	1	1	1	1
1	9	1	1	0	0	0	0	0			1	9	1	1	1	1	1	1	1
1	10	1	1	1	1	1	1	1			1	10	1	1	1	1	1	1	1
1	11	1	1	0	0	0	0	0			1	11	1	1	1	1	1	1	1
1	12	1	1	0	0	0	0	0			1	12	1	1	1	1	1	1	1
1	13	1	1	0	0	0	0	0			1	13	1	1	1	1	1	1	1
1	14	1	1	0	0	0	0	0			1	14	1	1	1	1	1	1	1
1	15	1	1	1	1	1	1	1			1	15	1	1	1	1	1	1	1
1	16	1	1	1	0	0	0	0			1	16	1	1	1	1	1	1	1
1	17	1	1	1	1	1	1	1			1	17	1	1	1	1	1	1	1
1	18	1	1	0	0	0	0	0			1	18	1	1	1	1	1	1	1
1	19	1	1	0	0	0	0	0			1	19	1	1	1	1	1	1	1
1	20	1	1	0	0	0	0	0			1	20	1	1	1	1	1	1	1
1	21	1	1	0	0	0	0	0			1	21	1	1	1	1	1	1	1
1	22	1	1	0	0	0	0	0			1	22	1	1	1	1	1	1	1
1	23	1	1	1	1	1	1	1			1	23	1	1	1	1	1	1	1
1	24	1	1	0	0	0	0	0			1	24	1	1	1	1	1	1	1
1	25	1	1	0	0	0	0	0			2	1	1	1	1	1	1	1	1
1	26	1	1	0	0	0	0	0			2	2	1	1	1	1	1	1	1
1	27	1	1	1	0	0	0	0			2	3	1	1	1	1	1	1	1
1	28	1	1	1	1	1	1	1			2	4	1	1	1	1	1	1	1
1	29	1	1	0	0	0	0	0			2	5	1	1	1	1	1	1	1
2	1	1	0	0	0	0	0	0			2	6	1	1	1	1	1	1	1
2	2	1	0	0	0	0	0	0			2	7	1	1	1	1	1	1	1
2	3	1	0	0	0	0	0	0			2	8	1	1	1	1	1	1	1
2	4	1	0	0	0	0	0	0			2	9	1	1	1	1	1	1	1
2	5	1	1	0	0	0	0	0			2	10	1	1	1	1	1	1	1
2	6	0	0	0	0	0	0	0			2	11	1	1	1	1	1	1	1
2	7	1	0	0	0	0	0	0			2	12	1	1	1	1	1	1	1
2	8	0	0	0	0	0	0	0			2	13	1	1	1	1	1	1	1
2	9	1	0	0	0	0	0	0			2	14	1	1	1	1	1	1	1
2	10	0	0	0	0	0	0	0			2	15	1	1	1	1	1	1	1
2	11	1	0	0	0	0	0	0			2	16	1	1	1	1	1	1	1
2	12	1	0	0	0	0	0	0			2	17	1	1	1	1	1	1	1
2	13	0	0	0	0	0	0	0			2	18	1	1	1	1	1	1	1
2	14	1	0	0	0	0	0	0			2	19	1	1	1	1	1	1	1
2	15	1	0	0	0	0	0	0			2	20	1	1	1	1	1	1	1
2	16	1	0	0	0	0	0	0			2	21	1	1	1	1	1	1	1
2	17	1	0	0	0	0	0	0			2	22	1	1	1	1	1	1	1
2	18	1	1	0	0	0	0	0			2	23	1	1	1	1	1	1	1
2	19	1	1	1	1	1	1	1			2	24	1	1	1	1	1	1	1
2	20	1	0	0	0	0	0	0
2	21	1	1	1	1	0	0	0
2	22	1	1	1	0	0	0	0
2	23	1	0	0	0	0	0	0
2	24	1	1	1	1	1	0	0
2	25	1	1	1	1	1	0	0

## Sheet: pre-pupae
Pre-Pupae of L. decemlineata treated by nematodes 500ijs
		1 = alive, 0 = dead
				time by days									Control
Replication	No.	1	2	3	4	5	6	7			Replication	No.	1	2	3	4	5	6	7
1	1	1	1	1	1	1	1	1			1	1	1	1	1	1	1	1	1
1	2	1	1	1	1	1	1	1			1	2	1	1	1	1	1	1	1
1	3	1	1	0	0	0	0	0			1	3	1	1	1	1	1	1	1
1	4	1	1	0	0	0	0	0			1	4	1	1	1	1	1	1	1
1	5	1	1	0	0	0	0	0			1	5	1	1	1	1	0	0	0
1	6	1	1	1	1	1	1	1			1	6	1	1	1	1	1	1	1
1	7	1	1	1	0	0	0	0			1	7	1	1	1	1	1	1	1
1	8	1	1	0	0	0	0	0			1	8	1	1	1	1	1	1	1
1	9	1	1	0	0	0	0	0			1	9	1	1	1	1	1	1	1
1	10	1	1	0	0	0	0	0			1	10	1	1	1	1	1	1	1
1	11	1	1	1	0	0	0	0			1	11	1	1	1	1	1	1	1
1	12	1	1	1	1	0	0	0			1	12	1	1	1	1	1	1	1
1	13	1	1	0	0	0	0	0			1	13	1	1	1	1	1	1	1
1	14	1	1	0	0	0	0	0			1	14	1	1	1	1	1	1	1
1	15	1	1	1	1	0	0	0			1	15	1	1	1	1	1	1	1
1	16	1	1	1	1	1	1	1			1	16	1	1	1	1	1	1	1
1	17	1	1	1	0	0	0	0			1	17	1	1	1	1	1	1	1
1	18	1	1	1	1	0	0	0			1	18	1	1	1	1	1	1	1
1	19	1	1	1	1	1	1	1			1	19	1	1	1	1	1	1	1
1	20	1	1	1	1	1	1	1			1	20	1	1	1	1	1	1	1
1	21	1	1	1	1	0	0	0			1	21	1	1	1	1	1	1	1
1	22	1	1	0	0	0	0	0			1	22	1	1	1	1	1	1	1
1	23	1	1	1	1	0	0	0			1	23	1	1	1	1	1	1	1
1	24	1	1	1	1	0	0	0			1	24	1	1	1	1	1	1	1
1	25	1	1	1	1	1	1	1			2	1	1	1	1	1	1	1	1
1	26	1	1	1	1	1	1	1			2	2	1	1	1	1	1	1	1
1	27	1	1	1	1	1	1	1			2	3	1	0	0	0	0	0	0
1	28	1	1	1	1	1	1	1			2	4	1	1	1	1	1	1	1
1	29	1	1	0	0	0	0	0			2	5	1	1	1	1	0	0	0
1	30	1	1	1	0	0	0	0			2	6	1	1	1	1	1	1	1
2	1	1	1	0	0	0	0	0			2	7	1	1	1	1	1	1	1
2	2	1	0	0	0	0	0	0			2	8	1	1	1	1	1	1	1
2	3	1	0	0	0	0	0	0			2	9	1	1	1	0	0	0	0
2	4	1	1	1	0	0	0	0			2	10	1	1	1	0	0	0	0
2	5	1	1	0	0	0	0	0			2	11	1	1	1	1	1	1	1
2	6	1	1	1	1	1	1	1			2	12	1	1	1	1	1	1	1
2	7	1	1	1	0	0	0	0			2	13	1	1	1	1	1	1	1
2	8	1	1	1	1	0	0	0			2	14	1	1	1	1	1	1	1
2	9	1	1	1	0	0	0	0			2	15	1	1	1	1	1	1	1
2	10	1	1	1	1	0	0	0			2	16	1	1	1	1	1	1	1
2	11	1	1	1	1	1	1	1			2	17	1	1	1	1	1	1	1
2	12	1	1	1	1	1	1	1			2	18	1	1	1	1	1	1	1
2	13	1	1	1	1	1	1	1			2	19	1	1	1	1	1	1	1
2	14	1	1	1	1	1	1	1			2	20	1	1	1	1	1	1	1
2	15	1	1	1	1	1	1	1			2	21	1	1	1	0	0	0	0
2	16	1	1	1	1	1	1	1			2	22	1	1	1	1	1	1	1
2	17	1	1	1	1	1	1	1			2	23	1	1	1	1	1	1	1
2	18	1	1	1	1	1	1	1			2	24	1	1	1	1	1	1	1
2	19	1	1	1	1	1	1	1			2	25	1	1	1	1	1	1	1
2	20	1	1	1	1	1	1	1			2	26	1	1	1	1	1	1	1
2	21	1	1	1	1	1	1	1			2	27	1	1	1	1	1	1	1
2	22	1	1	1	1	1	1	1			2	28	1	1	1	1	1	1	1
2	23	1	1	1	1	1	1	1			2	29	1	1	1	1	1	1	1
											2	30	1	1	1	1	1	1	1

## Sheet: pupae
Pupae of L. decemlineata treated by nematodes 500ijs
		1 = alive, 0 = dead
				time by days										Control
Replication		1	2	3	4	5	6	7			Replication	No.	1	2	3	4	5	6	7
1	1	1	1	1	1	1	1	1			1	1	1	1	1	1	1	1	1
1	2	1	1	0	0	0	0	0			1	2	1	1	1	1	1	1	1
1	3	1	1	0	0	0	0	0			1	3	1	1	1	1	1	1	1
1	4	1	1	0	0	0	0	0			1	4	1	1	1	1	1	1	1
1	5	1	1	1	0	0	0	0			1	5	1	1	1	1	1	1	1
1	6	1	1	1	1	1	1	1			1	6	1	1	1	1	1	1	1
1	7	1	1	1	1	1	1	1			1	7	1	1	1	1	1	1	1
1	8	1	1	0	0	0	0	0			1	8	1	1	1	1	1	1	1
1	9	1	1	0	0	0	0	0			1	9	1	1	1	1	1	1	1
1	10	1	1	0	0	0	0	0			1	10	1	1	1	1	1	1	1
1	11	1	1	1	1	1	1	1			1	11	1	1	1	1	1	1	1
1	12	1	1	0	0	0	0	0			1	12	1	1	1	1	1	1	1
1	13	1	1	1	1	1	1	1			1	13	1	1	1	1	1	1	1
1	14	1	1	0	0	0	0	0			1	14	1	1	1	1	1	1	1
1	15	1	1	0	0	0	0	0			1	15	1	1	1	1	1	1	1
1	16	1	1	0	0	0	0	0			1	16	1	1	1	1	1	1	1
1	17	1	1	1	1	0	0	0			1	17	1	1	1	1	1	1	1
1	18	1	1	1	1	0	0	0			1	18	1	1	1	1	1	1	1
1	19	1	1	1	1	0	0	0			1	19	1	1	1	1	1	1	1
1	20	1	1	1	1	1	1	1			1	20	1	1	1	1	1	1	1
2	1	1	1	1	0	0	0	0			1	21	1	1	1	1	1	1	1
2	2	1	1	0	0	0	0	0			1	22	1	1	1	1	1	1	1
2	3	1	1	1	1	0	0	0			1	23	1	1	1	1	1	1	1
2	4	1	1	1	1	1	1	1			1	24	1	1	1	1	1	1	1
2	5	1	1	0	0	0	0	0			2	1	1	1	1	1	1	1	1
2	6	1	1	1	1	1	1	1			2	2	1	1	1	1	1	1	1
2	7	1	1	1	1	1	1	1			2	3	1	1	1	1	1	1	1
2	8	1	1	1	1	0	0	0			2	4	1	1	1	1	1	1	1
2	9	1	1	1	1	1	1	1			2	5	1	1	1	1	1	1	1
2	10	0	0	0	0	0	0	0			2	6	1	1	1	1	1	1	1
2	11	1	1	0	0	0	0	0			2	7	1	1	1	1	1	1	1
2	12	1	1	1	1	1	1	0			2	8	1	1	1	1	1	1	1
2	13	1	1	1	1	1	1	1			2	9	1	1	1	1	1	1	1
2	14	1	1	0	0	0	0	0			2	10	1	1	1	1	1	1	1
2	15	1	1	0	0	0	0	0			2	11	1	1	1	1	1	1	1
2	16	1	1	1	1	1	0	0			2	12	1	1	1	1	1	1	1
2	17	0	0	0	0	0	0	0			2	13	1	1	1	1	1	1	1
2	18	1	1	1	1	1	1	1			2	14	1	1	1	1	1	1	1
2	19	1	1	1	1	1	1	1			2	15	1	1	1	1	1	1	1
2	20	1	1	1	1	1	1	1			2	16	1	1	1	1	1	1	1
2	21	1	1	1	1	1	1	0			2	17	1	1	1	1	1	1	1
2	22	0	0	0	0	0	0	0			2	18	1	1	1	1	1	1	1
2	23	1	1	1	1	1	0	0			2	19	1	1	1	1	1	1	1
2	24	1	1	1	1	1	1	1			2	20	1	1	1	1	1	1	1
2	25	1	1	1	1	1	1	1			2	21	1	1	1	1	1	1	1
											2	22	1	1	1	1	1	1	1
											2	23	1	1	1	1	1	1	1
											2	24	1	1	1	1	1	1	1
