# Supplementary material for: Laboratory Evaluation of Isaria fumosorosea CCM 8367 and Steinernema feltiae Ustinov against Immature Stages of the Colorado Potato Beetle
Source: PLoS One. 2016 Mar 25;11(3):e0152399. doi: 10.1371/journal.pone.0152399 (PMC4807784; doi:10.1371/journal.pone.0152399)
Supplement: S4 Dataset — (XLSX) [file pone.0152399.s004.xlsx]

## Sheet: larvae
	CPB larvae
Number of S. feltiae in cadavers
		males	females
		100	118
		94	71
		111	116
		65	74
		75	45
		70	91
		46	56
		55	54
		77	83
		67	85
		119	130
		127	97
		147	120
		59	67
		77	67
		81	64
		131	109
		64	91
		78	55
		84	81
		43	56
		89	64
		2	4
		21	16
		29	31
		29	75
		56	76
		40	71
		19	67
		39	79
		14	76
		54	79
		48	31
		46	40
		41	75
		43	98
		37	61
		44	69
		65	95
		40	78
		38	80
		32	81
		46	70
		42	80
		41	66
		40	79

## Sheet: pre-pupae
	CPB pre-pupae
Number of S. feltiae in cadavers
	males	females
	49	47
	50	44
	27	21
	0	0
	38	41
	21	10
	14	16
	19	23
	8	4
	4	8
	2	2
	31	64
	25	68
	19	55
	36	59
	38	49
	11	69
	10	71
	39	42
	4	14
	45	65
	40	59
	46	69
	35	52
	7	49
	41	56
	37	62
	22	58
	37	57
	26	49
	17	39

## Sheet: pupae
	CPB pupae
Number of S. feltiae in cadavers
	males	females	Ijs
	0	0	140
	1	0	0
	0	1	17
	0	0	0
	14	20	0
	15	18	0
	21	20	0
	7	11	0
	18	24	0
	9	11	3
	48	51	7
	25	28	0
	15	19	0
	17	14	0
	0	3	49
	11	21	0
	0	0	37
	9	4	12
	32	41	0
	18	12	0
	18	17	2
	24	25	0
	14	70
	37	64
	7	15
	34	74
	35	68
	34	60
	2	8
	39	78
	45	70
	6	45
	42	69
	39	77
	41	71
	40	68
	30	67
	39	73
	64	71
	66	75
	33	69
	40	81
