# Supplementary material for: Laboratory Evaluation of Isaria fumosorosea CCM 8367 and Steinernema feltiae Ustinov against Immature Stages of the Colorado Potato Beetle
Source: PLoS One. 2016 Mar 25;11(3):e0152399. doi: 10.1371/journal.pone.0152399 (PMC4807784; doi:10.1371/journal.pone.0152399)
Supplement: S5 Dataset — (XLSX) [file pone.0152399.s005.xlsx]

## Sheet: nodelay
CCM 8367 applied with nematode at the same time
	1 = alive, 0 = dead
			Days after treatments
Replication	No.	1	2	3	4	5	6	7
1	1	0	0	0	0	0	0	0
1	2	1	1	1	1	1	1	1
1	3	1	0	0	0	0	0	0
1	4	1	0	0	0	0	0	0
1	5	1	0	0	0	0	0	0
1	6	0	0	0	0	0	0	0
1	7	0	0	0	0	0	0	0
1	8	1	0	0	0	0	0	0
1	9	1	1	0	0	0	0	0
1	10	1	0	0	0	0	0	0
1	11	1	0	0	0	0	0	0
1	12	1	0	0	0	0	0	0
1	13	1	0	0	0	0	0	0
1	14	1	1	0	0	0	0	0
1	15	0	0	0	0	0	0	0
1	16	1	0	0	0	0	0	0
1	17	1	1	1	0	0	0	0
1	18	1	0	0	0	0	0	0
1	19	0	0	0	0	0	0	0
1	20	0	0	0	0	0	0	0
1	21	0	0	0	0	0	0	0
1	22	0	0	0	0	0	0	0
1	23	1	0	0	0	0	0	0
1	24	0	0	0	0	0	0	0
1	25	1	1	0	0	0	0	0
2	1	1	0	0	0	0	0	0
2	2	1	0	0	0	0	0	0
2	3	1	0	0	0	0	0	0
2	4	1	0	0	0	0	0	0
2	5	1	0	0	0	0	0	0
2	6	1	0	0	0	0	0	0
2	7	1	0	0	0	0	0	0
2	8	1	0	0	0	0	0	0
2	9	1	0	0	0	0	0	0
2	10	1	1	1	0	0	0	0
2	11	1	1	1	1	1	1	0
2	12	0	0	0	0	0	0	0
2	13	0	0	0	0	0	0	0
2	14	1	1	0	0	0	0	0
2	15	1	0	0	0	0	0	0
2	16	1	0	0	0	0	0	0
2	17	1	0	0	0	0	0	0
2	18	1	0	0	0	0	0	0
2	19	1	0	0	0	0	0	0
2	20	1	0	0	0	0	0	0
2	21	1	1	1	0	0	0	0
2	22	1	1	0	0	0	0	0
2	23	1	0	0	0	0	0	0
2	24	1	1	0	0	0	0	0
2	25	0	0	0	0	0	0	0

## Sheet: 24h
Nematodes applied after fungus 24 h
	1 = alive, 0 = dead
			Days after treatments
Replication	No.	1	2	3	4	5	6	7
1	1	1	1	1	1	0	0	0
1	2	1	1	0	0	0	0	0
1	3	1	1	0	0	0	0	0
1	4	1	0	0	0	0	0	0
1	5	1	1	1	1	0	0	0
1	6	1	1	1	1	0	0	0
1	7	1	1	1	1	0	0	0
1	8	1	1	0	0	0	0	0
1	9	1	1	1	1	1	1	1
1	10	1	1	0	0	0	0	0
1	11	1	1	1	0	0	0	0
1	12	1	1	0	0	0	0	0
1	13	1	0	0	0	0	0	0
1	14	1	0	0	0	0	0	0
1	15	1	1	0	0	0	0	0
1	16	1	1	1	0	0	0	0
1	17	1	1	1	1	0	0	0
1	18	1	1	1	0	0	0	0
1	19	1	1	0	0	0	0	0
1	20	1	0	0	0	0	0	0
1	21	1	0	0	0	0	0	0
1	22	1	1	0	0	0	0	0
1	23	1	0	0	0	0	0	0
1	24	1	1	0	0	0	0	0
1	25	1	1	0	0	0	0	0
2	1	1	1	0	0	0	0	0
2	2	1	1	1	1	1	1	1
2	3	1	0	0	0	0	0	0
2	4	1	0	0	0	0	0	0
2	5	1	1	1	1	1	1	1
2	6	1	1	1	1	1	1	1
2	7	1	0	0	0	0	0	0
2	8	1	1	1	1	1	1	1
2	9	1	1	1	1	1	0	0
2	10	1	0	0	0	0	0	0
2	11	1	1	1	1	1	1	1
2	12	1	1	1	0	0	0	0
2	13	1	1	1	0	0	0	0
2	14	1	1	1	1	1	1	1
2	15	1	1	1	0	0	0	0
2	16	1	1	1	1	1	1	1
2	17	1	1	1	1	1	1	1
2	18	1	1	1	1	1	1	0
2	19	1	1	1	1	1	1	1
2	20	1	1	1	1	1	1	1
2	21	1	1	1	1	1	1	1
2	22	1	1	1	1	0	0	0
2	23	1	1	1	1	1	1	0
2	24	1	1	1	1	1	1	1
2	25	1	1	1	1	1	0	0

## Sheet: 48h
Nematodes applied after fungus 48 h
	1 = alive, 0 = dead
			Days after treatments
Replication	No.	1	2	3	4	5	6	7
1	1	1	1	1	1	0	0	0
1	2	1	1	1	1	0	0	0
1	3	1	1	1	0	0	0	0
1	4	1	0	0	0	0	0	0
1	5	1	1	0	0	0	0	0
1	6	1	1	1	0	0	0	0
1	7	1	1	1	0	0	0	0
1	8	1	1	1	0	0	0	0
1	9	1	1	1	0	0	0	0
1	10	1	1	1	1	1	1	1
1	11	1	0	0	0	0	0	0
1	12	1	1	1	1	0	0	0
1	13	1	1	1	0	0	0	0
1	14	1	1	1	1	0	0	0
1	15	1	1	1	1	0	0	0
1	16	1	1	0	0	0	0	0
1	17	1	0	0	0	0	0	0
1	18	1	1	0	0	0	0	0
1	19	1	0	0	0	0	0	0
1	20	1	1	1	0	0	0	0
1	21	1	1	1	0	0	0	0
1	22	1	0	0	0	0	0	0
1	23	1	0	0	0	0	0	0
1	24	1	0	0	0	0	0	0
1	25	1	1	1	0	0	0	0
2	1	1	1	1	1	1	1	1
2	2	1	1	1	1	1	1	1
2	3	1	1	1	1	1	1	1
2	4	1	1	1	1	1	1	0
2	5	1	1	1	1	1	1	1
2	6	1	1	1	1	0	0	0
2	7	1	1	1	1	0	0	0
2	8	1	1	1	1	0	0	0
2	9	1	1	1	1	1	1	0
2	10	1	1	1	1	1	1	1
2	11	1	1	1	1	1	1	1
2	12	1	1	1	0	0	0	0
2	13	1	1	1	1	1	1	0
2	14	1	1	1	1	1	1	1
2	15	1	1	1	1	1	1	1
2	16	1	1	1	1	1	1	1
2	17	1	1	1	1	1	1	1
2	18	1	1	1	1	1	1	1
2	19	1	1	1	1	1	1	1
2	20	1	1	1	0	0	0	0
2	21	1	1	1	1	1	1	1
2	22	1	1	1	1	1	1	0
2	23	1	1	1	1	1	1	1
2	24	1	1	1	1	1	1	1
2	25	1	1	1	1	1	1	1

## Sheet: 72h
Nematodes applied after fungus 72 h
	1 = alive, 0 = dead
			Days after treatments
Replication	No.	1	2	3	4	5	6	7
1	1	1	0	0	0	0	0	0
1	2	1	1	1	1	0	0	0
1	3	1	1	1	0	0	0	0
1	4	1	0	0	0	0	0	0
1	5	1	1	0	0	0	0	0
1	6	1	1	0	0	0	0	0
1	7	1	1	0	0	0	0	0
1	8	1	1	1	0	0	0	0
1	9	1	1	1	1	0	0	0
1	10	1	1	1	0	0	0	0
1	11	1	1	1	1	0	0	0
1	12	1	1	1	1	0	0	0
1	13	1	1	1	0	0	0	0
1	14	1	1	1	0	0	0	0
1	15	1	1	1	1	0	0	0
1	16	1	1	1	1	0	0	0
1	17	1	1	1	0	0	0	0
1	18	1	1	1	0	0	0	0
1	19	1	1	1	0	0	0	0
1	20	1	1	1	1	0	0	0
1	21	1	1	1	0	0	0	0
1	22	0	0	0	0	0	0	0
1	23	0	0	0	0	0	0	0
1	24	0	0	0	0	0	0	0
1	25	1	0	0	0	0	0	0
2	1	1	1	1	1	1	1	1
2	2	1	1	1	1	1	1	0
2	3	1	1	1	1	1	1	1
2	4	1	1	1	1	1	1	1
2	5	1	1	1	1	0	0	0
2	6	1	1	1	1	1	1	1
2	7	1	1	1	1	1	1	0
2	8	1	1	1	1	1	1	1
2	9	1	1	1	1	1	1	1
2	10	1	1	1	1	1	0	0
2	11	1	1	1	1	1	1	0
2	12	1	1	1	1	1	1	0
2	13	1	0	0	0	0	0	0
2	14	1	1	1	1	1	0	0
2	15	1	1	1	1	1	1	1
2	16	1	1	1	1	1	1	1
2	17	1	1	1	1	1	1	0
2	18	1	1	1	1	1	1	1
2	19	1	1	1	1	1	1	0
2	20	1	1	1	1	1	1	1
2	21	1	1	1	1	1	1	0
2	22	1	1	1	1	1	1	1
2	23	1	1	1	1	1	1	0
2	24	1	1	1	1	1	1	1
2	25	1	1	1	0	0	0	0

## Sheet: control
Control
	1 = alive, 0 = dead
			Days after treatments
Replication	No.	1	2	3	4	5	6	7
1	1	1	1	1	1	1	1	1
1	2	1	1	1	1	1	1	1
1	3	1	1	1	1	1	1	1
1	4	1	1	1	1	1	1	1
1	5	1	1	1	1	1	1	1
1	6	1	1	1	1	1	1	1
1	7	1	1	1	1	1	1	1
1	8	1	1	1	1	1	1	1
1	9	1	1	1	1	1	1	1
1	10	1	1	1	1	1	1	1
1	11	1	1	1	1	1	1	1
1	12	1	1	1	1	1	1	1
1	13	1	1	1	1	1	1	1
1	14	1	1	1	1	1	1	1
1	15	1	1	1	1	1	1	1
1	16	1	1	1	1	1	1	1
1	17	1	1	1	1	1	1	1
1	18	1	1	1	1	1	1	1
1	19	1	1	1	1	1	1	1
1	20	1	1	1	1	1	1	1
1	21	1	1	1	1	1	1	1
1	22	1	1	1	1	1	1	1
1	23	1	1	1	1	1	1	1
1	24	1	1	1	1	1	1	1
1	25	1	1	1	1	1	1	1
2	1	1	1	1	1	1	1	1
2	2	1	1	1	1	1	1	1
2	3	1	1	1	1	1	1	1
2	4	1	1	1	1	1	1	1
2	5	1	1	1	1	1	1	1
2	6	1	1	1	1	1	1	1
2	7	1	1	1	1	1	1	1
2	8	1	1	1	1	1	1	1
2	9	1	1	1	1	1	1	1
2	10	1	1	1	1	1	1	1
2	11	1	1	1	1	1	1	1
2	12	1	1	1	1	1	1	1
2	13	1	1	1	1	1	1	1
2	14	1	1	1	1	1	1	1
2	15	1	1	1	1	1	1	1
2	16	1	1	1	1	1	1	1
2	17	1	1	1	1	1	1	1
2	18	1	1	1	1	1	1	1
2	19	1	1	1	1	1	1	1
2	20	1	1	1	1	1	1	1
2	21	1	1	1	1	1	1	1
2	22	1	1	1	1	1	1	1
2	23	1	1	1	1	1	1	1
2	24	1	1	1	1	1	1	1
2	25	1	1	1	1	1	1	1
