# Supplementary material for: Laboratory Evaluation of Isaria fumosorosea CCM 8367 and Steinernema feltiae Ustinov against Immature Stages of the Colorado Potato Beetle
Source: PLoS One. 2016 Mar 25;11(3):e0152399. doi: 10.1371/journal.pone.0152399 (PMC4807784; doi:10.1371/journal.pone.0152399)
Supplement: S6 Dataset — (XLSX) [file pone.0152399.s006.xlsx]

## Sheet: delayed appl
		Number of S. feltiae found in cadavers of CPB larvae
	number	delay	males	females	live Ijs	dead IJs
	1	0 h	19	14	6	4
	2	0 h	17	10	16	3
	3	0 h	24	37	5
	4	0 h	13	17	6	1
	5	0 h	22	16
	6	0 h	17	34	1	5
	7	0 h	24	31
	8	0 h	67	70
	9	0 h	81	89
	10	0 h	14	17		5
	11	0 h	3	7		12
	12	0 h	6	4	38	10
	13	0 h	6	4	4	7
	14	0 h	7	8	2	4
	15	0 h	69	49
	16	0 h	14	21
	17	0 h	47	54
	18	0 h	7	16
	19	0 h	56	67
	20	0 h	19	25
	21	0 h	24	7
	22	0 h	35	27	3	1
	23	0 h	22	20
	24	0 h	9	11		2
	25	0 h	41	37
	number	delay	males	females	live Ijs	dead IJs
	1	24 h			4	9
	2	24 h	11	9
	3	24 h			4	14
	4	24 h			11	20
	5	24 h				3
	6	24 h				7
	7	24 h				7
	8	24 h				6
	9	24 h	8	4	1	1
	10	24 h			3	7
	12	24 h	28	31	10
	13	24 h	1	3	1	11
	15	24 h			12	8
	16	24 h				3
	17	24 h	9	7
	18	24 h				24
	19	24 h				3
	20	24 h
	21	24 h				6
	22	24 h				14
	23	24 h	41	38
	24	24 h	14	9
	25	24 h	19	14
	number	delay	males	females	live Ijs	dead IJs
	1	48 h			2	6
	2	48 h			5	3
	4	48 h	1		4	8
	5	48 h	2	1	1	0
	6	48 h				3
	7	48 h				5
	8	48 h
	9	48 h				7
	10	48 h
	11	48 h				3
	12	48 h	7	3		12
	13	48 h				2
	14	48 h
	15	48 h	4	6
	16	48 h
	17	48 h				5
	19	48 h			3	0
	20	48 h	16	20
	21	48 h				7
	22	48 h				14
	23	48 h
	24	48 h			4	2
	25	48 h			6	1
	number	delay	males	females	live Ijs	dead IJs
	1	72 h	1	2
	2	72 h	1			7
	3	72 h			2	10
	4	72 h				6
	5	72 h	31	44
	7	72 h				16
	8	72 h			4	8
	9	72 h				2
	10	72 h			3	31
	11	72 h				25
	12	72 h	3	4		15
	13	72 h				7
	14	72 h	57	41	3
	15	72 h			7	1
	17	72 h				2
	18	72 h
	19	72 h
	20	72 h			1	5
	21	72 h				3
	22	72 h				3
	23	72 h				12
	24	72 h				13
	25	72 h				8
