# Supplementary material for: Laboratory Evaluation of Isaria fumosorosea CCM 8367 and Steinernema feltiae Ustinov against Immature Stages of the Colorado Potato Beetle
Source: PLoS One. 2016 Mar 25;11(3):e0152399. doi: 10.1371/journal.pone.0152399 (PMC4807784; doi:10.1371/journal.pone.0152399)
Supplement: S7 Dataset — (XLSX) [file pone.0152399.s007.xlsx]

## Sheet: combined_appl
SEX	DELAY	Body length	Body width
male	0	1252.4	82.11
male	0	909	70.38
male	0	1151.4	93.84
male	0	828.2	82.11
male	0	1050.4	86.02
male	0	686.8	82.11
male	0	1090.8	62.56
male	0	909	78.2
male	0	1030.2	82.11
male	0	969.6	66.47
male	0	666.6	62.56
male	0	868.6	70.38
male	0	1070.6	66.47
male	0	1252.4	82.11
male	0	888.8	78.2
male	0	949.4	74.29
male	0	969.6	70.38
male	0	909	62.56
male	0	1313	97.75
male	0	787.8	70.38
male	24	1212	78.2
male	24	1090.8	78.2
male	24	888.8	66.47
male	24	808	58.65
male	24	868.6	62.56
male	24	1050.4	74.29
male	24	1292.8	86.02
male	24	707	70.38
male	24	868.6	62.56
male	24	969.6	66.47
male	24	828.2	58.65
male	24	868.6	78.2
male	24	767.6	58.65
male	24	1131.2	82.11
male	24	666.6	62.56
male	24	707	54.74
male	24	888.8	62.56
male	24	848.4	58.65
male	24	989.8	58.65
male	24	888.8	62.56
male	48	1131.2	78.2
male	48	1070.6	78.2
male	48	1313	89.93
male	48	787.8	58.65
male	48	585.8	62.56
male	48	545.4	66.47
male	48	909	82.11
male	48	1050.4	78.2
male	48	828.2	70.38
male	48	848.4	62.56
male	48	666.6	66.47
male	48	767.6	58.65
male	48	1191.8	78.2
male	48	626.2	66.47
male	48	727.2	70.38
male	48	1030.2	70.38
male	48	646.4	62.56
male	48	1090.8	70.38
male	48	1232.2	70.38
male	48	585.8	58.65
male	72	1212	78.2
male	72	969.6	58.65
male	72	949.4	78.2
male	72	909	70.38
male	72	1090.8	70.38
male	72	989.8	62.56
male	72	1030.2	58.65
male	72	828.2	70.38
male	72	868.6	62.56
male	72	727.2	54.74
male	72	767.6	66.47
male	72	808	70.38
male	72	1272.6	74.29
male	72	888.8	62.56
male	72	828.2	62.56
male	72	808	54.74
male	72	646.4	46.92
male	72	626.2	46.92
male	72	868.6	78.2
male	72	727.2	74.29
female	0	2020	152.49
female	0	1636.2	125.12
female	0	1474.6	117.3
female	0	1717	136.85
female	0	2929	187.68
female	0	2343.2	148.58
female	0	1333.2	121.21
female	0	1272.6	97.75
female	0	2020	148.58
female	0	1717	148.58
female	0	2323	175.95
female	0	2525	175.95
female	0	2161.4	156.4
female	0	1171.6	160.31
female	0	1212	125.12
female	0	2242.2	148.58
female	0	1676.6	144.67
female	0	2302.8	183.77
female	0	2282.6	156.4
female	0	1797.8	152.49
female	24	1696.8	129.03
female	24	808	62.56
female	24	1717	109.48
female	24	2020	175.95
female	24	1373.6	144.67
female	24	1010	109.48
female	24	1030.2	105.57
female	24	929.2	172.04
female	24	1898.8	175.95
female	24	1696.8	164.22
female	24	848.4	105.57
female	24	1111	125.12
female	24	787.8	136.85
female	24	1717	160.31
female	24	1393.8	132.94
female	24	2363.4	191.59
female	24	1252.4	140.76
female	24	1595.8	164.22
female	24	1898.8	152.49
female	24	1151.4	140.76
female	48	2727	160.31
female	48	3131	172.04
female	48	1919	148.58
female	48	1434.2	113.39
female	48	1777.6	132.94
female	48	1838.2	160.31
female	48	1191.8	156.4
female	48	2080.6	156.4
female	48	1777.6	132.94
female	48	1696.8	144.67
female	48	1131.2	125.12
female	48	1898.8	144.67
female	48	989.8	129.03
female	48	1090.8	117.3
female	48	868.6	125.12
female	48	1090.8	121.21
female	48	1333.2	117.3
female	48	949.4	121.21
female	48	1595.8	152.49
female	48	808	97.75
female	72	1414	105.57
female	72	1191.8	136.85
female	72	1313	113.39
female	72	1252.4	148.58
female	72	808	132.94
female	72	1575.6	148.58
female	72	1979.6	152.49
female	72	1919	148.58
female	72	2100.8	156.4
female	72	2161.4	148.58
female	72	848.4	136.85
female	72	868.6	105.57
female	72	707	109.48
female	72	1313	97.75
female	72	1616	140.76
female	72	929.2	109.48
female	72	1131.2	78.2
female	72	1434.2	132.94
female	72	1373.6	132.94
female	72	1494.8	121.21

## Sheet: control
		males		females
		body length	body width	body length	body width
	1	1090.8	97.75	1858.4	179.86
	2	989.8	89.93	1414	152.49
	3	1030.2	101.66	1717	175.95
	4	1212	109.48	1656.4	183.77
	5	1050.4	101.66	1555.4	164.22
	6	989.8	78.2	1656.4	172.04
	7	969.6	86.02	1636.2	168.13
	8	1030.2	93.84	1616	175.95
	9	1010	93.84	1818	175.95
	10	1151.4	105.57	1858.4	183.77
	11	969.6	93.84	1676.6	175.95
	12	828.2	78.2	1595.8	156.4
